# Supplementary material for: Intranasal sufentanil versus intravenous morphine for acute severe trauma pain: A double-blind randomized non-inferiority study
Source: PLoS Med. 2019 Jul 16;16(7):e1002849. doi: 10.1371/journal.pmed.1002849 (PMC6634380; doi:10.1371/journal.pmed.1002849)
Supplement: S1 Dataset — The dataset includes participant characteristics and vital parameters at time points, pain assessment, and side effects at each time point. (CSV) [file pmed.1002849.s004.csv]

ID	ITT	PP	centre	setting_inclusion	age	sex	weight	group	hour_t0	NRS_t0	Systolic_AP_t0	Diastolic_AP_t0	HR_t0	spo2_t0	O2_flow_t0	RR_t0	Ramsay_t0	vol_IV_t0	vol_IN_t0	hour_t10	NRS_t10	Systolic_AP_t10	Diastolic_AP_t10	HR_t10	spo2_t10	O2_flow_t10	RR_t10	Ramsay_t10	vol_IV_t10	vol_IN_t10	hour_t20	NRS_t20	Systolic_AP_t20	Diastolic_AP_t20	HR_t20	spo2_t20	O2_flow_t20	RR_t20	Ramsay_t20	vol_IV_t20	vol_IN_t20	hour_t30	NRS_t30	Systolic_AP_t30	Diastolic_AP_t30	HR_t30	spo2_t30	O2_flow_t30	RR_t30
1	1	1	1	Emerg Department	32	Woman	52	1	11:50	7	127	81	105	100	0	16	0	5	0,300000012	12:00	5	105	74	104	100	0	16	0	2,5	0,150000006	12:10	4	104	76	92	98	0	16	0	2,5	0,150000006	12:20	4	114	76	92	99	0	16
3	1	0	1	Emerg Department	60	Man	65	1	15:55	8	158	99	69	94	0	22	0	6,5	0,200000003	16:05	7	152	88	64	96	0	15	0	3,25	0,100000001	16:15	5	147	95	67	95	0	17	0	3,25	0,100000001	16:25	4	117	75	70	95	0
6	1	1	1	Emerg Department	22	Man	74	1	09:05	6	115	84	74	100	0	15	0	7,5	0,460000008	09:15	5	115	84	75	97	0	17	0	3,75	0,230000004	09:25	5	130	89	84	97	0	17	0	3,75	0,230000004	09:35	4	117	83	75	97	0	17
8	1	0	1	Emerg Department	36	Man	60	1	15:48	7	120	74	62	98	0	27	0	3	0,360000014	15:58	4	122	77	60	98	0	25	0	1,5	0,180000007	16:08	3	117	79	60	98	0	26	0	0	0	16:18	1	114	80	57	98	0	24
9	1	1	1	Emerg Department	46	Man	67	1	12:30	7	112	78	68	100	0	16	0	7	0,419999987	12:40	5	126	80	73	100	0	18	0	3,5	0,209999993	12:50	5	132	83	74	100	0	20	0	3,5	0,209999993	13:00	3	117	78	71	99	0	18
12	1	0	1	Emerg Department	73	Man	72	1	10:51	7	169	85	95	99	0	15	0	7	0,400000006	11:01	2	174	78	82	94	0	15	0	0	0
13	1	1	1	Emerg Department	48	Man	92	1	15:19	10	166	87	53	100	0	14	0	9,5	0,579999983	15:29	6	131	82	52	98	0	15	0	5	0,289999992	15:39	6	127	79	59	97	0	17	0	5	0,289999992	15:49	4	124	73	53	97	0	15
16	1	1	1	Emerg Department	43	Man	70	1	10:00	6	134	97	98	93	0	14	0	7	0,419999987	10:10	7	145	89	103	96	0	14	0	3,5	0,209999993	10:20	6	129	70	102	97	0	15	0	3,5	0,209999993	10:30	5	137	72	101	97	0	14
17	1	1	1	Emerg Department	19	Man	83	1	10:56	6	123	81	73	97	0	20	0	8,300000191	0,5	11:06	5	120	80	74	96	0	20	0	4,099999905	0,25	11:16	3	122	78	71	98	0	20	0	0	0	11:26	3	124	77	71	98	0	20
20	1	1	1	Emerg Department	36	Woman	54	1	17:43	8	132	88	102	99	0	18	0	5	0,340000004	17:53	6	129	84	81	100	0	18	0	2,5	0,170000002	18:03	5	128	82	85	100	0	16	0	2,5	0,170000002	18:13	4	125	75	87	100	0	18
21	1	1	1	Emerg Department	51	Woman	50	1	11:40	8	137	81	112	92	0	14	0	5	0,300000012	11:50	5	165	90	110	97	0	16	0	2,5	0,150000006	12:00	5	137	84	109	99	0	16	0	2,5	0,150000006	12:15	4	124	66	109	98	0	14
24	1	1	1	Emerg Department	54	Woman	62	1	13:15	8	134	81	66	98	0	18	0	6	0,400000006	13:25	4	129	78	63	98	0	16	0	3	0,200000003	13:35	1	131	75	68	99	0	16	1	0	0	13:45	1	91	97	63	99	0	15
26	1	1	1	Emerg Department	44	Woman	100	1	14:05	7	143	81	73	99	0	16	0	10	0,600000024	14:15	3	116	67	64	98	0	17	0	0	0	14:25	1	118	72	68	99	0	17	0	0	0	14:35	1	118	75	58	97	0	17
29	1	1	1	Emerg Department	46	Woman	55	1	13:35	7	118	58	91	99	0	18	0	5,5	0,340000004	13:47	6	105	64	85	98	0	18	0	2,799999952	0,170000002	14:00	0	84	50	71	99	0	18	0	0	0	14:10	0	85	52	68	96	0	18
30	1	1	1	Emerg Department	38	Man	110	1	16:10	8	166	97	76	96	0	16	0	11	0,660000026	16:20	4	113	75	80	97	0	16	0	5,5	0,330000013	16:30	2	118	80	73	98	0	16	0	0	0	16:40	2	151	98	90	96	0	16
33	1	1	1	Emerg Department	32	Man	75	1	15:21	8	129	85	77	96	0	16	0	7,5	0,460000008	15:31	6	144	91	89	96	0	20	0	3,75	0,230000004	15:42	5	149	89	83	97	0	18	0	3,75	0,230000004	15:52	4	143	90	88	96	0	16
37	1	0	1	Emerg Department	41	Man	74	1	20:25	8	132	76	88	100	0	21	0	7,5	0,460000008	20:35	2	120	72	77	99	0	20	0	3,75	0,230000004	20:45	2	118	73	71	98	0	20	0	0	0	20:55	2	117	71	71	99	0	20
41	1	0	1	Emerg Department	62	Woman	65	1	13:55	10	167	90	76	99	0		0	20	0,400000006	14:05	4	136	91	72	96	0	15	0	0	0	14:15		139	79	64	94	0			0	0	14:35	1	174	74	68	94	0	16
43	1	1	1	Emerg Department	55	Woman	65	1	19:29	8	121	72	75	99	0	17		6,5	0,400000006	19:39	3	124	70	78	95	0	14		0	0	19:49	3	126	70	82	98	0			0	0	20:00	6
45	1	1	1	Emerg Department	41	Man	85	1	11:17	10	151	99	80	100	0	20	0	8,5	0,519999981	11:27	8	144	78	76	98	0	16	0	4,300000191	0,25999999	11:37	8	143	78	73	97	0	18	0	4,300000191	0,25999999	11:47	7	147	81	80	97	0	17
48	1	1	1	Emerg Department	22	Woman	55	1	14:50	7	134	88	91	97	0	10	0	5,5	0,340000004	15:00	4	134	75	104	98	0	19	0	2,799999952	0,170000002	15:10	2	130	85	87	98	0	10	0	0	0	15:20	1	130	85	82	98	0	12
52	1	1	1	Emerg Department	23	Man	75	1	18:55	8	115	72	80	100	0	19	0	7,5	0,460000008	19:05	7	108	65	71	100	0	18	0	3,799999952	0,230000004	19:15	8	99	56	68	100	0	21	0	3,799999952	0,230000004	19:25	7	105	68	70	100	0	20
55	1	1	1	Emerg Department	39	Man	78	1	15:04	7	110	65	62	95	0	24	0	8	0,479999989	15:14	3	106	64	60	97	0	16	0	0	0	15:24	3	108	63	57	98	0	14	0	0	0	15:34	3	101	62	52	98	0	15
57	1	1	1	Emerg Department	48	Woman	60	1	13:44	7	146	73	75	100	0	17	0	6	0,360000014	13:54	3	140	78	70	100	0	15	0	0	0	14:04	4	144	80	67	100	0	14	1	3	0,180000007	14:15	5	139	124	71	100	0	14
59	1	1	1	Emerg Department	57	Woman	82	1	12:20	8	122	62	68	100	0	20	0	8	0,439999998	12:30	5	121	78	64	100	0	18	0	4	0,219999999	12:40	4	130	75	65	100	0	20	0	4	0,219999999	12:50	2	136	75	67	100	0	20
60	1	1	1	Emerg Department	28	Man	72	1	12:20	8	121	83	60	99	0	20	0	7	0,419999987	12:30	4	120	80	74	99	0	20	0	3,5	0,209999993	12:40	3	113	78	62	100	0	28	0	0	0	12:50	2	132	87	62	100	0	24
63	1	1	1	Emerg Department	59	Man	75	1	10:45	8	198	79	89	98	0	16	0	7,5	0,460000008	10:55	6	162	81	75	99	0	16	1	3,799999952	0,230000004	11:05	5	157	79	88	92	0	17	1	3,799999952	0,230000004	11:15	5	149	76	93	96	0	17
65	1	1	1	Emerg Department	35	Man	70	1	10:20	8	152	106	92	98	0	18	0	7	0,419999987	10:30	8	146	92	72	98	0	19	0	3,5	0,209999993	10:40	7	144	99	78	98	0	17	0	3,5	0,209999993	10:50	9	136	88	73	94	0	18
68	1	1	1	Emerg Department	31	Man	90	1	11:25	7	130	76	107	97	0	16	0	9	0,519999981	11:35	2	120	65	94	96	0	16	0	0	0	11:45	1	124	64	89	96	0	14	0	0	0	11:55	1	121	61	92	96	0	17
70	1	1	1	Emerg Department	37	Man	66	1	15:55	7	136	78	73	99	0	10	0	6,5	0,400000006	16:05	4	140	78	63	97	0	15	0	3	0,200000003	16:15	2	132	71	63	99	0	15	0	0	0	16:25	2	126	72	66	97	0	14
73	1	1	1	Emerg Department	25	Man	92	1	12:30	6	141	87	78	97	0	12	0	9	0,540000021	12:40	4	134	89	74	95	0	14	0	4,5	0,270000011	12:50	3	140	91	72	96	0	16	0	0	0	13:00	4	132	91	72	96	0	17
74	1	0	1	Emerg Department	40	Man	100	1	09:45	10					0		0	14	0,600000024	09:56	2					0		0	0	0	10:06	3	112	82	86	96	0		0	0	0	10:15	3	128	70	88	96	0
75	1	1	1	Emerg Department	47	Woman	60	1	14:30	8	114	80	70	100	0	11	0	6	0,360000014	14:40	7	99	60	78	97	0	12	1	3	0,180000007	14:55	4	110	66	83	96	0	12	0	3	0,180000007	15:05	3	110	69	74	99	0	14
77	1	1	1	Emerg Department	38	Woman	65	1	22:10	9	117	75	99	99	0	18	0	6,5	0,400000006	22:22	4	113	74	90	97	0	12	0	3	0,200000003	22:32	3	110	74	90	98	0	13	0	0	0	22:42	1	112	72	85	98	0	14
81	1	1	1	Emerg Department	53	Man	96	1	12:30	7	109	76	79	99	0	15	0	9	0,600000024	12:41	5	109	76	80	92	0	14	0	4,5	0,300000012	12:52	2	115	81	84	91	0	12	0	0	0	13:05	1	115	79	80	92	0	13
84	1	0	1	Emerg Department	21	Woman	57	1	10:30	8	130	78	80	96	0	15	0	5,5	0,340000004	10:40	5	126	72	91	96	0	15	0	2,799999952	0,170000002	10:50	2	119	69	83	96	0	15	0	0	0
86	1	1	1	Emerg Department	22	Woman	50	1	17:35	8	106	76	100	100	0	16	0	5	0,300000012	17:45	7	110	76	105	98	0	15	0	2,5	0,150000006	17:55	5	109	77	104	98	0	15	0	2,5	0,150000006	18:05	5	105	72	107	98	0	16
89	1	1	1	Emerg Department	39	Woman	69	1	13:45	10	133	88	64	100	0	20	0	7	0,419999987	13:55	5	122	87	59	99	0	15	0	3,5	0,209999993	14:05	2	115	82	62	100	0	18	0	0	0	14:10	2	120	87	64	100	0	18
90	1	1	1	Emerg Department	56	Man	57	1	14:30	7	133	82	70	99	0	17	0	5,5	0,340000004	14:40	5	147	85	71	99	0	18	0	2,799999952	0,170000002	14:50	1	147	90	78	98	0	18	0	0	0	15:00	2	152	87	78	99	0	17
94	1	1	1	Emerg Department	28	Woman	82	1	10:00	7	134	90	84	98	0	15	0	8,5	0,579999983	10:10	4	137	85	88	98	0	16	0	4,199999809	0,289999992	10:20	2	108	69	88	96	0	12	1	0	0	10:30	2	113	71	93	96	0	12
95	1	1	1	Emerg Department	69	Man	83	1	17:30	8	142	89	119	95	0	18	0	8	0,479999989	17:40	8	124	83	114	98	0	18	0	4	0,239999995	17:50	7	136	86	114	97	0	14	0	4	0,239999995	18:00	4	130	82	118	96	0	16
97	1	1	1	Emerg Department	21	Man	73	1	19:39	7	122	61	88	100	0	22	0	7	0,419999987	19:49	6	114	62	86	100	0	19	0	3,5	0,209999993	19:59	5	118	67	83	99	0	16	0	3,5	0,209999993	20:09	3	116	65	77	97	0	15
99	1	1	1	Emerg Department	18	Woman	56	1	18:37	9	140	72	111	97	0	40	0	5,5	0,340000004	18:47	8	127	62	106	97	0	40	0	2,25	0,170000002	18:57	10	129	63	109	95	0	30	0	2,25	0,170000002	19:07	8	125	69	111	97	0	30
101	1	1	1	Emerg Department	21	Man	75	1	16:20	6	121	58	81	97	0	12	0	7,5	0,460000008	16:31	4	117	58	83	94	0	16	0	3,5	0,230000004	16:41	1	114	57	70	94	0	16	0	0	0	16:53	1	116	58	67	95	0	16
102	1	1	1	Emerg Department	21	Man	84	1	16:40	9	129	64	75	98	0	24	0	8	0,519999981	16:50	6	137	60	64	96	0	28	0	4	0,25999999	17:00	4	134	65	62	98	0	28	0	4	0,25999999	17:10	3	142	64	67	98	0	24
105	1	1	1	Emerg Department	51	Man	84	1	10:00	8	140	75	73	95	0	14	0	8	0,519999981	10:10	7	131	80	71	96	0	16	0	4	0,25999999	10:20	7	132	78	71	96	0	20	0	4	0,25999999	10:30	7	126	70	68	94	0	16
106	1	0	1	Emerg Department	44	Man	73	1	12:00	9	138	90	72	99	0	20	2	7,5	0																							12:30		129	83	78	97	0	18
109	1	1	1	Emerg Department	21	Man	82	1	12:45	8	131	71	72	99	0	16	0	8	0,479999989	12:57	3	131	75	79	94	0	14	0	0	0	13:08	3	132	71	70	94	0	16	0	0	0	13:20	3	136	67	72	96	0	15
110	1	0	1	Emerg Department	22	Man	72	1	14:14	8	106	54	75	97	0			20	0,460000008	14:25	0	113	55	86	98	0			0	0	14:35	0	112	60	74	99	2	15	1	0	0	14:47	0	119	66	98	97	2	14
113	1	1	1	Emerg Department	45	Woman	59	1	12:35	6	150	103	71	100	0	13	0	6	0,360000014	12:45	6	134	89	63	98	0	12	0	3	0,180000007	12:55	4	151	92	61	100	0	14	0	3	0,180000007	13:05	3	143	96	61	96	0	15
202	1	1	2	Emerg Department	25	Man	75	1	14:58	7	122	70	63	100	0	15	0	7,5	0,460000008	15:09	7	120	68	71	98	0	16	0	3,75	0,230000004	15:18	6	128	70	63	98	0	16	0	3,75	0,230000004	15:28	5	120	76	72	99	0	20
204	1	1	2	Emerg Department	39	Woman	50	1	11:51	7	105	51	61	100	0	15	0	5	0,300000012	12:00	1	90	59	68	100	0	16	0	0	0	12:10	2	118	90	72	100	0		0	0	0	12:20	2	126	70	68	100	0
220	1	1	6	Emerg Department	57	Woman	56	1	23:30	7	132	80	81	98	0	25	0	5,5	0,340000004	23:40	5	144	75	88	97	0	20	0	2,799999952	0,170000002	23:50	6	140	75	91	97	0	19	0	2,799999952	0,170000002	00:00	6	129	72	86	87	3	22
221	1	1	6	Emerg Department	23	Man	60	1	13:50	8	129	83	75	100	0	12	0	6	0,360000014	14:00	6	133	80	77	96	0	12	0	3	0,180000007	14:10	4	122	75	76	98	0	11	0	3	0,180000007	14:20	4	129	70	77	95	0	11
223	1	1	6	Emerg Department	65	Man	80	1	17:50	6	150	81	65	97	0	15	0	8	0,479999989	18:00	5	139	84	67	98	0	20	0	4	0,239999995	18:10	3	146	82	62	95	0	20	0	0	0	18:20	2	147	79	69	96	0
225	1	1	6	Emerg Department	63	Man	76	1	14:50	6	123	78	91	99	0	16	0	7,5	0,460000008	15:00	4	142	80	89	94	0	20	0	3,799999952	0,230000004	15:10	4	141	75	86	98	0	12	0	3,799999952	0,230000004	15:20	4	142	79	86	94	0	13
227	1	1	6	Emerg Department	42	Man	66	1	12:30	7	127	76	67	100	0	15	0	7	0,419999987	12:40	7	116	79	73	99	0	30	0	3,5	0,209999993	12:50	7	141	90	68	100	0	16	0	3,5	0,209999993	13:00	5	127	81	75	97	0	18
302	1	1	7	Emerg Department	25	Man	80	1	16:50	6	134	76	78	100	0	21	0	8	0,479999989	17:00	6	131	68	75	100	0	16	0	4	0,239999995	17:10	5	121	72	76	99	0	14	0	4	0,239999995	17:20	5	122	66	66	100	0	16
304	1	1	7	Emerg Department	19	Woman	62	1	16:18	9	128	84	76	99	0		0	6,5	0,400000006	16:30	6	127	79	75	99	0		0	3	0,200000003	16:45	5	132	73	77	99	0		0	3	0,200000003	16:55	4	124	82	82	98	0
306	1	1	7	Emerg Department	29	Woman	98	1	19:30	7	134	86	99	98	0	18	0	9,5	0,579999983	19:40	5	144	85	98	98	9		0	4,800000191	0,289999992	19:50	3	151	86	98	98	9	12	0	0	0	20:00	3	150	79	99	99	9	13
322	1	1	6	Emerg Department	64	Man	88	1	21:00	6	140	84	92	97	0	14	0	9	0,540000021	21:10	1	145	87	87	96	0	17	0	0	0	21:20	1	139	84	79	95	0	12	0	0	0	21:30	1	135	85	76	94	0	15
324	1	1	6	Emerg Department	29	Man	60	1	17:56	10	114	79	62	100	0	12	0	6	0,360000014	18:06	9	114	71	63	98	0	12	0	3	0,180000007	18:17	8	100	70	64	97	0	11	0	3	0,180000007	18:27	7	112	68	59	97	0	12
327	1	0	6	Emerg Department	68	Woman	86	1	15:39	9	174	78	79	99	0	16	0	8,5	0,519999981	15:49	6	145	69	60	98	0	16	0	4,300000191	0,25999999	15:59	3	141	68	61	97	0	18	0	0	0
329	1	1	6	Emerg Department	66	Woman	61	1	14:30	8	145	76	67	97	0	16	0	6	0,360000014	14:40	4	133	70	75	96	0	16	0	3	0,180000007	14:50	2	153	75	71	95	0	16	0	0	0	15:00	2	140	68	97	95	0	16
401	1	1	4	Emerg Department	71	Woman	70	1	18:03	8	171	71	95	100	0	15	0	7	0,419999987	18:13	6	189	75	90	100	0	14	0	3,5	0,209999993	18:23	5	159	77	92	98	0	16	0	3,5	0,209999993	18:33	4	162	65	92	99	0	14
403	1	1	4	Emerg Department	44	Man	74	1	16:23	7	129	67	59	97	0	11	0	7,5	0,460000008	16:34	4	122	67	69	95	0	12	0	3,25	0,230000004	16:44	4	129	71	63	97	0	10	0	3,25	0,230000004	16:54	2	125	73	82	96	0	14
407	1	1	4	Emerg Department	64	Man	87	1	17:12	7	123	92	70	99	0	21	0	8,5	0,519999981	17:22	1	108	74	68	97	0	15	0	0	0	17:32	1	100	70	68	96	0	17	0	0	0	17:42	1	117	82	73	97	0	16
410	1	1	4	Emerg Department	72	Woman	54	1	10:56	10	144	81	57	97	0		0	5,5	0,340000004	11:05	4	137	85	58	97	0	18	0	2,799999952	0,170000002	11:18	2	127	86	63	95	0	16	0	0	0	11:28	1	132	79	54	96	0	16
429	1	1	6	Emerg Department	24	Man	65	1	18:35	7	111	67	82	100	0	12	0	6,5	0,400000006	18:45	5	115	69	74	99	0	15	0	3,299999952	0,200000003	18:55	5	121	65	78	99	0	13	0	3,299999952	0,200000003	19:05	5	119	70	73	100	0	12
433	1	1	6	Emerg Department	70	Woman	83	1	16:30	9	210	99	76	96	0	20	0	8	0,479999989	16:40	8	209	92	72	95	0	15	0	4	0,239999995	16:50	8	173	84	69	93	0	20	0	4	0,239999995	17:00	7	168	84	72	96	0	20
502	1	1	5	Emerg Department	54	Woman	78	1	13:20	8	115	93	94	100	0	16	0	8	0,479999989	13:30	5	119	80	99	99	0	18	0	4	0,239999995	13:40	4	118	75	101	97	0	16	0	4	0,239999995	13:55	3	122	71	109	94	0	16
503	1	1	5	Emerg Department	33	Man	94	1	16:20	8	169	104	93	96	0	18	0	9	0,540000021	16:30	6	168	105	92	97	0	18	0	4	0,270000011	16:40	5	155	106	85	98	0	15	0	4	0,270000011	16:50	4	175	101	78	97	0	11
505	1	1	5	Emerg Department	41	Woman	70	1	12:38	9	145	89	104	98	0	15	0	7	0,419999987	12:50	9	142	87	88	95	0	20	0	3,5	0,209999993	13:01	6	110	75	87	99	0	19	0	3,5	0,209999993	13:13	4	121	75	73	98	0	18
508	1	1	5	Emerg Department	24	Man	95	1	16:05	9	128	72	66	97	0	20	0	9,5	0,579999983	16:15	7	125	74	66	96	0	15	0	4,800000191	0,289999992	16:25	5	126	75	72	97	0	13	0	4,800000191	0,289999992	16:35	4	124	65	74	98	0	14
509	1	1	5	Emerg Department	30	Woman	75	1	15:40	10	128	100	82	100	0		0	7,5	0,460000008	15:50	5	116	90	72	95	0		0	3,799999952	0,230000004	16:00	4	121	90	82	95	0		0	3,799999952	0,230000004	16:10	3	129	90	89	95	0
512	1	0	5	Emerg Department	18	Man	65	1	17:40	8	117	73	52	97	0	11	0	6,5	0,400000006		6										18:00	6	121	66	48	98	0	14	0	3,299999952	0,200000003	18:10	3	121	66	52	97	0	14
513	1	1	5	Emerg Department	70	Man	75	1	11:36	7	138	87	64	96	0	18	0	7,5	0,460000008	11:46	6	161	89	68	96	0	17	0	3,799999952	0,230000004	11:56	6	131	86	67	97	0	15	0	3,799999952	0,230000004	12:12	4	139	90	69	97	0	17
516	1	1	5	Emerg Department	41	Woman	56	1	15:41	6	103	63	55	94			1	5,5	0,340000004	12:53	5	108	68	59	94		18	0	2,799999952	0,170000002	13:06	5	109	61	59	95			0	2,799999952	0,170000002	13:20	4	102	49	57	95
521	1	1	5	Emerg Department	69	Man	95	1	11:50	8	140	86	94	99	0		0	9,5	0,579999983	12:00	8	140	86	94	99	0		0	4,800000191	0,289999992	12:10	6			86	99	0		0	4,800000191	0,289999992	12:20	4
523	1	1	5	Emerg Department	64	Man	79	1	11:10	6	134	87	68	98	0	24	0	8	0,479999989	11:20	2	118	95	72	96	0	19	0	0	0	11:30	2	124	91	69	94	0	25	0	0	0	11:40	2	129	86	69	94	0	23
27	1	1	1	Emerg Department	22	Man	72	2	11:42	7	113	62	94	100	0	16	0	7	0,419999987	11:52	5	85	39	92	96	0	16	0	3,5	0,209999993	12:02	5	102	64	93	93	0	16	1	3,5	0,209999993	12:12	3	96	51	106	97	0	16
28	1	1	1	Emerg Department	40	Man	65	2	13:32	8	118	74	72	98	0	16	0	6,5	0,400000006	13:42	6	135	67	72	99	0	16	0	3	0,200000003	13:52	2	123	71	84	96	0	16	1	0	0	14:02	0	130	83	88	93	0	16
31	1	1	1	Emerg Department	37	Man	130	2	10:30	9	112	64	68	99	0	21	0	13	0,779999971	10:40	5	110	72	65	96	0	19	0	6,5	0,389999986	10:50	1	109	69	64	95	0	19	0	0	0	11:00	1	111	60	66	94	0	19
32	1	1	1	Emerg Department	58	Woman	80	2	12:00	6	123	86	67	100	0	18	0	8	0,479999989	12:10	3	127	89	74	99	0	17	0	0	0	12:20	2	122	79	79	99	0	17	0	0	0	12:30	2	112	81	76	98	0	18
34	1	1	1	Emerg Department	53	Man	100	2	09:57	10	112	70	67	98	0	17	0	10	0,600000024	10:07	6	110	60	69	98	0	14	0	5	0,300000012	10:22	3	117	68	60	93	0	15	1	0	0	10:30	0	117	81		91	0	15
35	1	1	1	Emerg Department	53	Man	58	2	15:20	9	151	96	85	99	0	18	0	6	0,360000014	15:30	5	160	92	66	98	0	14	0	3	0,180000007	15:40	2	157	96	85	97	0	15	0	0	0	15:50	2	165	118	82	99	0	19
36	1	1	1	Emerg Department	55	Man	70	2	17:15	7	128	76	72	98	0	17	0	7	0,419999987	17:28	4	123	73	69	98	0	25	0	3,5	0,209999993	17:38	1	122	71	67	93	0	17	1	0	0	17:48	0	108	64	70	93	0	12
38	1	1	1	Emerg Department	23	Man	60	2	14:35	9	135	85	65	98	0	12	0	6	0,360000014	14:45	7	150	80	65	97	0	12	0	3	0,180000007	14:55	5	154	87	70	96	0	11	0	3	0,180000007	15:05	4	131	69	73	97	0	13
39	1	1	1	Emerg Department	35	Woman	55	2	21:02	9	150	100	108	100	0	15	0	5,5	0,340000004	21:12	7	133	95	95	100	0	15	0	2,75	0,170000002	21:22	6	130	92	101	100	0	18	0	2,75	0,170000002	21:32	4	135	97	81	100	0	14
40	1	0	1	Emerg Department	21	Man	60	2	20:10	8	126	88	57	99	0	30	0	6	0,360000014	20:20	4	125	83	59	99	0	20	0	0	0	20:30	3	128	87	59	100	0	20	1	0	0	20:40	3	122	79	64	100	0	15
42	1	1	1	Emerg Department	60	Woman	60	2	16:45	9	173	87	48	99	0	14	0	6	0,360000014	17:10	4	163	73	66	96	0	12	0	3	0,180000007	17:20	3	133	78	69	98	0	13	1	0	0	17:30	1	138	74	61	97	0	14
44	1	1	1	Emerg Department	32	Man	95	2	10:35	8	163	101	95	99	0	22	0	9,5	0,579999983	10:45	2	149	98	89	99	0	16	0	0	0	10:55	0	159	108	94	99	0	20	0	0	0	11:05	0	148	104	96	99	0	18
46	1	1	1	Emerg Department	38	Man	70	2	11:30	6	112	72	59	98	0	14	0	7	0,419999987	11:40	6	113	72	61	97	0	11	0	3,5	0,209999993	11:50	4	110	69	60	97	0	14	0	3,5	0,209999993	12:00	3	107	69	60	96	0	13
47	1	1	1	Emerg Department	25	Man	85	2	14:06	8	141	51	66	100	0	12	0	8,5	0,519999981	14:16	5	121	70	63	100	0	12	0	4,300000191	0,25999999	14:28	2	143	63	69	100	0	12	0	0	0	14:36	1	126	54	75	100	0	16
49	1	1	1	Emerg Department	23	Woman	65	2	15:32	7	144	69	76	99	0	18	0	6,5	0,400000006	15:42	6	129	72	72	98	0	18	0	3,299999952	0,200000003	15:52	4	128	63	59	97	0	14	1	3,299999952	0,200000003	16:02	4	127	67	61	98	0	12
50	1	1	1	Emerg Department	33	Man	70	2	17:55	10	138	80	69	99	0	22	0	7	0,419999987	18:05	9	142	71	69	98	0	23	0	3,5	0,209999993	18:15	5	152	76	80	100	0	20	0	3,5	0,209999993	18:25	2	142	77	84	99	0	22
51	1	1	1	Emerg Department	43	Woman	57	2	13:45	8	145	71	89	100	0	18	0	6	0,340000004	13:55	2	113	61	70	100	0	17	0	0	0	14:05	1	125	68	75	100	0	19	0	0	0	14:15	1	128	59	78	100	0	17
53	1	1	1	Emerg Department	72	Woman	75	2	01:50	8	162	83	65	95	0	14	0	7,5	0,460000008	02:00	6	172	80	68	95	0	14	0	3,75	0,230000004	02:10	1	171	90	73	96	0	13	0	0	0	02:20	1	165	92	75	98	0	14
54	1	1	1	Emerg Department	72	Woman	80	2	12:15	8	172	84	74	98	0	15	0	8	0,479999989	12:25	7	179	74	73	99	0	15	0	4	0,239999995	12:35	6	151	80	71	97	0	15	0	4	0,239999995	12:45	5	143	74	73	94	0	16
56	1	0	1	Emerg Department	39	Man	107	2	15:47	6	161	91	87	95	0	20	0	10,69999981	0,639999986	15:57	4	137	84	81	93	0	18	0	5,300000191	0,319999993	16:07	1	130	87	75	96	0	17	1	0	0
58	1	1	1	Emerg Department	28	Man	60	2	17:08	8	110	62	50	100	0	20	0	6	0,360000014	17:18	8	112	60	52	100	0	22	0	3	0,180000007	17:28	7	113	68	53	100	0	20	0	3	0,180000007	11:38	7	110	62	60	99	0	18
61	1	1	1	Emerg Department	56	Woman	75	2	12:00	9	150	96	73	99	0	18	0	7,5	0,460000008	12:10	7	144	89	70	96	0	17	0	3,799999952	0,230000004	12:20	1	142	86	72	97	0	18	0	0	0	12:30	1	142	105	70	97	0	18
62	1	1	1	Emerg Department	25	Man	90	2	10:50	6	101	76	71	100	0	17	0	9	0,540000021	11:00	5	145	94	67	100	0	17	0	4,5	0,270000011	11:10	5	145	94	65	100	0	17	0	4,5	0,270000011	11:20	4	136	86	66	100	0	17
66	1	1	1	Emerg Department	54	Woman	93	2	22:53	8	128	81	73	92	0	14	0	9,300000191	0,579999983	23:03	8	133	79	74	90	0	18	0	4,599999905	0,289999992	23:13	7	126	79	77	91	0	14	0	4,599999905	0,289999992	23:23	7	121	82	75	93	0	14
67	1	1	1	Emerg Department	36	Woman	48	2	16:10	8	95	58	65	97	0	18	0	4,800000191	0,300000012	16:20	4	97	65	71	97	0	18	0	2,400000095	0,150000006	16:30	3	100	61	71	96	0	16	0	0	0	16:40	3	98	68	69	96	0	18
69	1	1	1	Emerg Department	19	Man	55	2	09:15	10	127	96	58	100	0	16	0	5,5	0,340000004	09:25	7	134	86	60	100	0	16	0	2,700000048	0,170000002	09:35	7	107	70	70	99	0	18	0	2,700000048	0,170000002	09:45	6	113	78	59	100	0	18
71	1	1	1	Emerg Department	75	Man	70	2	15:09	7	136	70	66	98	0	13	0	7	0,419999987	15:19	0	123	69	67	96	0	18	0	0	0	15:29	0	110	60	73	95	0	24	0	0	0	15:38	0	101	60	73	96	0	18
72	1	1	1	Emerg Department	31	Woman	63	2	15:44	7	104	75	80	99	0	16	0	6,5	0,400000006	15:54	6	104	73	70	99	0	16	0	3,299999952	0,200000003	16:04	5	104	71	75	99	0	16	0	3,299999952	0,200000003	16:14	3	112	72	81	98	0	15
76	1	1	1	Emerg Department	36	Man	89	2	20:17	10	130	89	56	98	0	15	0	9	0,540000021	20:27	9	137	76	56	97	0	20	0	4,5	0,270000011	20:37	8	143	92	72	95	0	17	0	4,5	0,270000011	20:47	7	133	92	73	94	0	12
79	1	1	1	Emerg Department	44	Woman	79	2	10:48	10	134	78	90	100	0	23	0	8	0,479999989	10:58	5	131	75	83	97	0	19	0	4	0,239999995	11:08	0	131	73	82	95	0	19	0	0	0	11:18	0	129	77	84	94	0	18
80	1	1	1	Emerg Department	37	Woman	70	2	17:20	9	107	69	74	99	0	22	0	7	0,419999987	17:30	8	113	69	74	97	0	17	0	3,5	0,209999993	17:40	6	114	71	79	98	0	14	1	3,5	0,209999993	17:50	4	104	69	74	94	0	10
82	1	1	1	Emerg Department	65	Woman	65	2	14:17	7	129	70	63	99	0	23	0	6,5	0,400000006	14:27	5	129	74	64	98	0	24	0	3,5	0,200000003	14:37	2	118	71	64	97	0	20	0	0	0	14:47	0	125	74	62	97	0	20
83	1	1	1	Emerg Department	55	Woman	49	2	13:10	7	151	92	87	99	0	20	0	5	0,300000012	13:20	5	156	97	105	97	0	23	0	2,5	0,150000006	13:33	2	154	91	93	98	0	20	0	0	0	13:42	1	149	101	89	96	0	24
88	1	1	1	Emerg Department	56	Man	77	2	10:10	7	154	99	75	96	0	21	0	7,5	0,460000008	10:20	8	138	92	81	97	0	18	0	4	0,230000004	10:30	5	117	80	86	95	0	20	0	4	0,230000004	10:40	1	139	91	87	97	0	20
91	1	0	1	Emerg Department	43	Man	69	2	22:00	7	126	89	85	97	0	16	0	7	0,419999987	22:12	7	121	90	84	98	0	20	0	3,5	0,209999993	22:23	4	131	89	94	97	0	18	0	0	0	22:31	2	123	86	90	94	0	20
92	1	0	1	Emerg Department	45	Woman	71	2	07:58	6	101	69	76	99	0	14	0	7	0,419999987	08:10	4	108	83	72	98	0	15	1	0	0	08:20	4	114	74	70	95	0	11	1	7	0,209999993	08:30	1	112	74	75	94	0	20
93	1	1	1	Emerg Department	42	Woman	52	2	20:40	8	132	82	87	100	0	19	0	5	0,300000012	20:50	7	113	76	86	97	0	20	0	2,5	0,150000006	21:00	4	106	69	81	100	0	20	0	2,5	0,150000006	21:10	3	107	75	85	97	0	18
96	1	1	1	Emerg Department	51	Woman	83	2	13:45	7	122	73	68	100	0	18	0	8,5	0,519999981	13:55	6	126	82	65	100	0	14	1	4,300000191	0,25999999	14:05	5	113	62	58	100	0	17	1	4,300000191	0,25999999	14:15	3	101	68	65	93	0	14
98	1	1	1	Emerg Department	38	Woman	65	2	17:15	9	109	70	87	97	0	14	0	6,5	0,400000006	17:25	6	104	68	91	98	0	18	0	3,299999952	0,200000003	17:36	5	107	77	82	98	0	16	0	3,299999952	0,200000003	17:48	4	105	64	76	99	0	13
100	1	1	1	Emerg Department	30	Woman	90	2	15:25	8	120	62	80	97	0	18	0	9	0,540000021	15:35	8	92	46	79	96	0	12	0	4,5	0,270000011	15:45	4	91	58	89	96	0	15	0	4,5	0,270000011	15:55	2	90	48	82	94	0	16
103	1	1	1	Emerg Department	36	Woman	58	2	12:45	7	102	68	97	100	0	18	0	6	0,360000014	12:55	5	103	62	93	99	0	16	0	3	0,180000007	13:05	4	103	74	74	100	0	16	0	3	0,180000007	13:15	2	99	64	93	99	0	16
104	1	1	1	Emerg Department	33	Man	70	2	15:19	8	132	80	68	97	0	20	0	7	0,419999987	15:30	6	134	77	57	100	0	21	0	3,5	0,209999993	15:40	3	122	80	55	100	0	17	0	0	0	15:50	1	112	64	60	97	0	20
107	1	1	1	Emerg Department	59	Woman	58	2	15:45	6	123	79	90	99	0	28	0	6	0,360000014	15:55	5	126	71	74	96	0	18	0	3	0,180000007	16:05	1	129	74	75	99	0	14	0	0	0	16:15	1			70	97	0	12
108	1	1	1	Emerg Department	31	Man	61	2	16:30	7	118	66	82	100	0	26	0	6	0,360000014	16:40	4	125	81	86	99	0	20	0	3	0,180000007	16:50	1	118	65	83	98	0	18	0	0	0	17:00	1	117	71	87	96	0	20
111	1	1	1	Emerg Department	62	Woman	60	2	15:29	10	104	55	61	98	0	20	0	6	0,360000014	15:40	8	122	59	62	97	0	15	0	3	0,180000007	15:52	5	99	50	71	97	0	20	0	3	0,180000007	16:02	5	103	53	73	97	0	18
112	1	1	1	Emerg Department	19	Woman	43	2	11:47	7	96	63	68	100	0	20	0	4,5	0,280000001	12:00	6	107	57	67	100	0	16	0	2,299999952	0,140000001	12:10	5	108	52	72	100	0	14	0	2,299999952	0,140000001	12:20	4			67		0	12
203	1	1	2	Emerg Department	31	Man	65	2	15:40	7	173	78	71	100	0	14	0	6,5	0,400000006	15:51	4	120	67	88	100	0	12	0	3	0,200000003	16:00	3	126	66	65	99	0	12	0	0	0	16:10	2			60	100	0	12
205	1	1	2	Emerg Department	43	Woman	60	2	16:22	8	120	70	65	100	0	32	0	6	0,360000014	16:32	5	160	100	72	96	0	34	0	3	0,180000007	16:42	4	160	94	80	96	0	22	0	3	0,180000007	16:52	3	148	98	87	99	0	22
218	1	1	6	Emerg Department	30	Woman	59	2	17:30	6	118	82	74	100	0		0	6	0,360000014	17:40	5	114	83	75	100	0		0	3	0,180000007	17:50	3	132	88	84	99	0		0	0	0	18:00	3	132	90	93	98	0
219	1	0	6	Emerg Department	51	Woman	65	2	19:05	9	114	83	104	100	0	20	0	6,5	0,400000006	19:15	5	125	88	94	98	0	18	0	3,299999952	0,200000003	19:25	3	128	73	98	98	0	16	0	3,299999952	0,200000003	19:35	0	138	75	87	100	0	13
222	1	0	6	Emerg Department	64	Woman	70	2	16:11	6	161	97	69	100	0	12	0	7	0,419999987	16:21	3	154	91	74	100	0	14	0	3,5	0,209999993	16:31	4	146	92	64	98	0	14	0	3,5	0,209999993	16:41	3	167	94	61	100	0	12
224	1	1	6	Emerg Department	66	Man	90	2	18:55	7	170	105	71	96	0	26	0	9	0,540000021	19:05	6	175	102	84	91	0	20	0	4,5	0,270000011	19:15	4	165	100	81	91	0	20	0	4,5	0,270000011	19:25	2	153	92	91	86	3	16
226	1	0	6	Emerg Department	21	Man	70	2	15:00	6	133	90	77	100	0	21	0	7	0,419999987	15:10	3	128	86	75	100	0	18	0	3,5	0,209999993	15:20	0	131	86	90	100	0	14	0	0	0	15:30	1	127	88	92	97	0	18
301	1	1	3	Emerg Department	46	Man	95	2	14:00	6	144	82	94	98	0	20	0	9,5	0,579999983	14:10	4	141	76	67	98	0	22	0	4,800000191	0,289999992	14:20	1	135	75	72	98	0	22	0	0	0	14:30	0	124	75	66	98	0	22
303	1	1	7	Emerg Department	19	Man	75	2	12:07	8	134	83	69	96	0	20	0	7,5	0,460000008	12:17	9	127	73	68	97	0	16	0	4	0,230000004	12:27	7	141	77	75	96	0	20	0	4	0,230000004	12:37	6	143	80	81	95	0	18
305	1	1	7	Emerg Department	68	Woman	67	2	12:15	6	167	93	77	95	0	15	0	6,5	0,400000006	12:24	2	149	78	76	94	0	15	0	0	0	12:25	3	139	81	80	95	0	15	0	0	0	12:46	3	132	78	68	96	0	15
307	1	1	7	Emerg Department	44	Man	80	2	12:10	10	131	84	79	98	0	15	0	8	0,479999989	12:20	9	123	81	75	94	0	10	0	4	0,239999995	12:30	8	128	84	78	96	0	17	0	4	0,239999995	12:40	7	124	84	76	94	0	18
321	1	1	6	Emerg Department	30	Woman	80	2	17:45	8	105	87	82	99	0	16	0	8	0,479999989	17:55	7	109	69	84	100	0	13	0	4	0,239999995	18:05	5	112	69	90	100	0	8	0	4	0,239999995	18:15	0	104	67	96	95	0	10
323	1	1	6	Emerg Department	50	Man	78	2	13:30	7	105	89	61	95	0	15	0	8	0,479999989	13:43	7	91	61	61	96	0	17	0	4	0,239999995	13:55	7	94	65	61	96	0	11	0	4	0,239999995	14:06	6	98	71	59	96	0	20
325	1	1	6	Emerg Department	25	Woman	64	2	16:34	7	115	70	102	97	0	13	0	6,5	0,400000006	16:44	6	109	71	103	97	0		0	3,299999952	0,200000003	16:55	6	102	63	102	97	0		0	3,299999952	0,200000003	17:05	5			100	97	0
328	1	1	6	Emerg Department	29	Man	64	2	15:30	7	118	86	82	99	0	11	0	6	0,360000014	15:40	5	114	70	85	100	0	7	0	3	0,180000007	15:50	3	105	72	78	100	0	11	0	0	0	16:00	3	105	64	83	98	0	10
330	1	1	6	Emerg Department	26	Woman	54	2	15:30	10	109	85	88	98	0	15	0	5,5	0,340000004	15:45	7	102	69	87	99	0	15	0	2,799999952	0,170000002	15:55	5	110	91	72	99	0	15	0	2,799999952	0,170000002	16:05	3	96	65	72	99	0	15
406	1	1	4	Emerg Department	37	Woman	59	2	21:55	7	116	66	80	100	0	17	0	6	0,360000014	22:05	7	117	63	96	100	0	22	0	3	0,180000007	22:15	4	106	71	75	95	0	17	1	3	0,180000007	22:25	3	112	72	82	91	0	20
408	1	1	4	Emerg Department	36	Woman	50	2	08:30	7	123	73	83	98	0	19	0	5	0,300000012	08:40	5	118	82	80	98	0	19	0	2,5	0,150000006	08:50	4	116	82	73	98	0	18	0	2,5	0,150000006	09:00	2	119	72	69	97	0	15
409	1	1	4	Emerg Department	44	Woman	70	2	18:00	9	116	69	59	100	0	17	0	7	0,419999987	18:10	9	127	72	57	100	0	17	0	3,5	0,209999993	18:20	6	128	89	57	96	0	19	0	3,5	0,209999993	18:30	3	121	75	62	97	0	19
411	1	0	4	Emerg Department	71	Woman	60	2	12:42	7	115	87	59	100	0	21	0	6	0,360000014	12:52	5	142	62	44	99	0	17	0	3	0,180000007	13:02	3	123	70	49	99	0	14	0	3	0,180000007	13:12	2	125	54	44	98	0	15
430	1	1	6	Emerg Department	26	Man	100	2	12:37	10	135	96	102	97	0	16	0	10	0,600000024	12:47	7	135	86	101	95	0	16	0	5	0,300000012	12:57	4	146	90	113	94	0	16	0	5	0,300000012	13:07	2	119	81	109	93	0	14
504	1	1	5	Emerg Department	73	Woman	67	2	14:45	10	141	64	80	99	0	19	0	6,5	0,400000006	14:55	10	138	65	80	98	0	20	0	3,299999952	0,200000003	15:10	8	137	64	86	97	0	17	1	3,299999952	0,200000003	15:20	8	138	60	76	95	0	15
506	1	1	5	Emerg Department	72	Man	70	2	12:00	8	180	91	81	96	0	20	0	7	0,419999987	12:10	8	161	82	76	96	0	16	0	3,5	0,209999993	12:30	5	167	81	73	91	0	16	0	3,5	0,209999993	12:30	4	162	76	73	95	0	16
507	1	1	5	Emerg Department	35	Woman	60	2	11:10	8	126	76	75	99	0	18	0	6	0,360000014	11:20	3	140	83	81	98	0	18	0	0	0	11:30	2	124	74	80	97	0	16	0	0	0	11:40	2	112	65	80	96	0	13
510	1	0	5	Emerg Department	41	Man	80	2	07:39	8	135	80	90	96	0	26	0	8	0,239999995	07:49	9	130	76	87	95	0	20	0	4	0,119999997	07:59	9	125	70	83	94	0	17	0	4	0,119999997	08:09	9	130	84	90	97	0	27
511	1	1	5	Emerg Department	73	Woman	80	2	15:47	10	140	83	92	96	0	15	0	8	0,479999989	15:57	8	140	81	91	99	0	24	0	4	0,239999995	16:07	5	102	56	88	97	0	20	0	4	0,239999995	16:17	2	110	83	91	96	0	15
514	1	1	5	Emerg Department	47	Man	62	2	15:25	8	114	73	80	96	0	12		6	0,360000014	15:35	2	112	70	71	98	0	14		0	0	15:45	2	115	77	78	96	0	15		0	0	15:55	0	121	77	70	95	0	12
515	1	1	5	Emerg Department	28	Man	72	2	04:20	7	98	62	61	100	0	26	0	7	0,419999987	04:31	4	106	68	79	98	0	16	0	3,5	0,209999993	04:41	2	114	61	77	86	3	14		0	0	04:53	1	118	75	100	96	2	15
524	1	1	5	Emerg Department	51	Man	73	2	16:45	7	115	83	83	96	0		0	7	0,419999987	16:55	4	123	80	81	94	0		0	3,5	0,209999993	17:05	2	120	73	77	95	0		1	0	0	17:15	2	116	72	72	93	0
525	1	1	5	Emerg Department	30	Woman	56	2	17:50	7	119	76	85	98	0	12	0	5,5	0,340000004	18:00	7	123	74	87	97	0	14	0	2,799999952	0,170000002	18:10	7	121	75	92	97	0	12	0	2,799999952	0,170000002	18:20	7	138	77	84	97	0	12
604	0	0	1	Prehospital	51	Woman	100	1	15:40	10	124	105	89	97	0	18	0	10	0,660000026	15:50	6	132	65	94	97	0	19	0	5	0,330000013	16:00	6	128	70	92	97	0	20	0	5	0,330000013	16:10	3
802	0	0	1	Prehospital	30	Man	70	1	16:23	10	138	80	120	100	0	18	0	7	0,419999987	16:33	8	131	77	99	99	0	20	0	3,5	0,209999993	16:43	5	130	84	106	99	0	20	0	3,5	0,209999993	16:53	8	132	80	112	99	0	18
901	0	0	1	Prehospital	63	Woman	67	1	14:55	8	126	105	81	95	0	16	0	6,5	0,400000006	15:05	5	133	105	63	97	0	16	0	3,299999952	0,100000001	15:15	4	114	37	70	100	0	15	0	3,299999952	0,100000001	15:25	2	136	65	84	98	0	12
903	0	0	1	Prehospital	42	Man	65	1	17:12	7	132	71	73	100	0	20	0	6	0,360000014	17:22	8	156	80	68	100	0	20	0	3	0,180000007	17:32	8	184	117	75	100	0	20	0	3	0,180000007	17:42	8	168	90	68	98	0	20
905	0	0	1	Prehospital	75	Woman	57	1	11:20	6	140	70	88	97	0	18	0	5,5	0,340000004	11:30	1	140	80	90	97	0	18	0	0	0	11:40	1	150	80	85	97	0	18	0	0	0	11:50	1			83	98	0	18
908	0	0	1	Prehospital	34	Woman	55	1	19:15	6	138	102	73	100	0	15	0	5,5	0,340000004	19:25	2	110	82	71	100	0	15	0	0	0										0	0
601	0	0	1	Prehospital	33	Man	95	2	12:05	10	130	80	58	98	0	22	0	9,5	0,579999983	12:15	8	137	90	68	96	0	19	0	5	0,289999992	12:25	5	132	82	67	97	0	18	0	5	0,289999992	12:35	4	135	81	70	93	0	18
603	0	0	1	Prehospital	22	Woman	87	2	11:17	7	145	90	100	96	0	16	0	8,699999809	1	11:27	5	140	82	94	95	0	17	0	4,300000191	0,5	11:37	5	107	60	80	95	0	20	0	4,300000191	0,5	11:47	4	116	73	68	95	0	20
801	0	0	1	Prehospital	32	Woman	60	2	17:40	7	112	78	62	100	0	12	0	6	0,360000014	17:50	5	118		61	96	0		0	3	0,180000007	18:00	3	120	81	70	98	0	12	0	3	0,180000007	18:10	2	127	76	62	98	0
902	0	0	1	Prehospital	30	Man	85	2	20:20	9	121	70	78	98	0	12	0	8,5	0,519999981	20:30	8	149	87	66	96	0	15	0	4,5	0,25999999	20:40	7	137	72	62	97	0	13	0	4,5	0,25999999	20:50	5	130	62	65	96	0	10
904	0	0	1	Prehospital	65	Man	95	2	16:05	7	113	75	93	99	0	20	0	9,5	0,579999983	16:15	5	118	79	91	100	0	16	0	4,800000191	0,289999992	16:25	2					0		0	0	0
906	0	0	1	Prehospital	45	Man	64	2	11:35	10	113	46	80	98	0	23	0	6,5	0,400000006	11:45	10	141	56	88	100	0	20	0	3,299999952	0,200000003	11:55	10	131	99	88	100	0	20	0	3,299999952	0,200000003	12:05	7	135	85	72	100	0	20
907	0	0	1	Prehospital	63	Woman	80	2	18:05	6	110	70	70	98	0	16	0	8	0,479999989	18:20	3	125	75	75	98	0	16	0	0	0										0	0	18:35	3	152	70	68	98	0	16
[truncated: 38 more columns]
