# Supplementary material for: Intranasal sufentanil versus intravenous morphine for acute severe trauma pain: A double-blind randomized non-inferiority study
Source: PLoS Med. 2019 Jul 16;16(7):e1002849. doi: 10.1371/journal.pmed.1002849 (PMC6634380; doi:10.1371/journal.pmed.1002849)
Supplement: S1 Dictionary — (CSV) [file pmed.1002849.s005.csv]

Variable;Details;code/ unit
ID;inclusion number;numerical code
ITT;Intention-to-treat population;"yes=1 ; no=0"
PP;Per-protocol population;"yes=1 ; no=0"
centre;centre of inclusion;numerical code
setting_inclusion;inclusion setting;Emerg department / Prehospital
age;age;value (years)
sex;sex;Woman / Man
weight;weight;value (Kg)
group;randomisation group;"1=Intravenous morphine ; 2=Intranasal Sufentanil"
hour_t0;hour at first administration (t0);hh:mm
NRS_t0;Numerical pain rating scale at t0;0 to 10
Systolic_AP_t0;Systolic blood pressure at t0;value (mmHg)
Diastolic_AP_t0;Diastolic blood pressure at t0;value (mmHg)
HR_t0;Heart rate at t0;value (beats per min)
spo2_t0;Oxygen saturation at t0;Value (%)
O2_flow_t0;Oxygen flow delivery at t0;Value (L/min)
RR_t0;Respiratory Rate at t0;Value (/min)
Ramsay_t0;Ramsay sedation score at t0;1 to 6
vol_IV_t0;volume administered via intravenous route at t0;Value (mL)
vol_IN_t0;volume administered via intranasal route at t0;Value (mL)
hour_t10;hour at 10 minutes before first administration (t10);hh:mm
NRS_t10;Numerical pain rating scale at t10;0 to 10
Systolic_AP_t10;Systolic blood pressure at t10;value (mmHg)
Diastolic_AP_t10;Diastolic blood pressure at t10;value (mmHg)
HR_t10;Heart rate at t10;value (beats per min)
spo2_t10;Oxygen saturation at t10;Value (%)
O2_flow_t10;Oxygen flow delivery at t10;Value (L/min)
RR_t10;Respiratory Rate at t10;Value (/min)
Ramsay_t10;Ramsay sedation score at t10;1 to 6
vol_IV_t10;volume administered via intravenous route at t10;Value (mL)
vol_IN_t10;volume administered via intranasal route at t10;Value (mL)
hour_t20;hour at 20 minutes before first administration (t20);hh:mm
NRS_t20;Numerical pain rating scale at t20;0 to 10
Systolic_AP_t20;Systolic blood pressure at t20;value (mmHg)
Diastolic_AP_t20;Diastolic blood pressure at t20;value (mmHg)
HR_t20;Heart rate at t20;value (beats per min)
spo2_t20;Oxygen saturation at t20;Value (%)
O2_flow_t20;Oxygen flow delivery at t20;Value (L/min)
RR_t20;Respiratory Rate at t20;Value (/min)
Ramsay_t20;Ramsay sedation score at t20;1 to 6
vol_IV_t20;volume administered via intravenous route at t20;Value (mL)
vol_IN_t20;volume administered via intranasal route at t20;Value (mL)
hour_t30;hour at 30 minutes before first administration (t30);hh:mm
NRS_t30;Numerical pain rating scale at t30;0 to 10
Systolic_AP_t30;Systolic blood pressure at t30;value (mmHg)
Diastolic_AP_t30;Diastolic blood pressure at t30;value (mmHg)
HR_t30;Heart rate at t30;value (beats per min)
spo2_t30;Oxygen saturation at t30;Value (%)
O2_flow_t30;Oxygen flow delivery at t30;Value (L/min)
RR_t30;Respiratory Rate at t30;Value (/min)
Ramsay_t30;Ramsay sedation score at t30;1 to 6
vol_IV_t30;volume administered via intravenous route at t30;Value (mL)
vol_IN_t30;volume administered via intranasal route at t30;Value (mL)
coanalgesia;coanalgesia used durin procedure;"yes=1 ; no=0"
name_coanalgesic1;name of the coanalgesic 1 administered;free text as stated in the ED prescription software
grade_OMS_analgesic1;OMS grade of the coanalgesic 1 administered;1 or 2 (3 was not authorized)
dose_analgesic1;dose administered of the coanalgesic 1;value (specific unit)
dose_unit_analgesic1;specific unit of the coanalgesic 1 administered;exemple: mg	micg
name_coanalgesic2;name of the coanalgesic 2 administered;free text as stated in the ED prescription software
grade_OMS_analgesic2;OMS grade of the coanalgesic 2 administered;1 or 2 (3 was not authorized)
dose_analgesic2;dose administered of the coanalgesic 2;value (specific unit)
dose_unit_analgesic2;specific unit of the coanalgesic 2 administered;exemple: mg	micg
rescue_analgesic;Rescue analgesic administered after t30;"yes=1 ; no=0"
name_rescue_analgesic;name of the rescue analgesic administered;free text as stated in the ED prescription software
other_treatment;other (non analgesic) treatment administered;"yes=1 ; no=0"
name_other_treatment;name of the other (non analgesic) treatment administered;free text as stated in the ED prescription software
dose_other_treatment;dose administered of the other (non analgesic) treatment ;value (specific unit)
dose_unit_other_treatment;specific unit of the other (non analgesic) treatment administered;exemple: mg	micg
Adverse_event;adverse event observed;"yes=1 ; no=0"
nausea;nausea is observed or declared;"yes=1 ; no=0"
dizziness;dizziness is observed or declared;"yes=1 ; no=0"
bad_taste;bad_taste is declared;"yes=1 ; no=0"
epistaxis;epistaxis is observed or declared;"yes=1 ; no=0"
hallucinations;hallucinations is observed or declared;"yes=1 ; no=0"
allergy;allergy is observed;"yes=1 ; no=0"
Hot_flushes;Hot_flushes are declared;"yes=1 ; no=0"
Exp_severe_AE;An Expected Severe adverse event is observed;"yes=1 ; no=0"
hypotension;Systolic blood pressure observed <90 mmHg;"yes=1 ; no=0"
Bradycardia;a heart rate bpm <45/min is observed;"yes=1 ; no=0"
Coma;A Ramsay score >2 is observed;"yes=1 ; no=0"
Bradypnea;A Respiratory rate <10/minute is observed;"yes=1 ; no=0"
Hypoxemia;An SpO2 <90% is observed;"yes=1 ; no=0"
anaphylactic_shock;An anaphylactic_shock is observed;"yes=1 ; no=0"
Unexp_severe_AE;An Unexpected Severe adverse event observed;"yes=1 ; no=0"
naxolone;Patient required antidotal (naloxone) use;"yes=1 ; no=0"
pain_eval;Patient self-evaluation of pain management;0 to 100
Total_vol_IV;Total volume administered via intravenous route;Value (mL)
Total_vol_IN;volume administered via intranasal route;Value (mL)
